# Supplementary material for: An Investigation of the Saccharides Profile and Metabolic Gene Expression in Muskrat Scented Glands in Different Secretion Seasons
Source: Animals (Basel). 2024 Dec 22;14(24):3705. doi: 10.3390/ani14243705 (PMC11672420; doi:10.3390/ani14243705)
Supplement: Supplementary file 1 [file animals-14-03705-s001.zip]

Archive with 1 entries (1 files):
- animals-3365497-supplementary.pdf
